# Supplementary material for: Purealusbeckelorum, a new genus and species of cleonine weevil from western Texas and eastern New Mexico (Coleoptera, Curculionidae, Lixinae, Cleonini)
Source: Zookeys. 2018 Sep 13;(785):1–10. doi: 10.3897/zookeys.785.26674 (PMC6160826; doi:10.3897/zookeys.785.26674)
Supplement: XML Treatment for Purealus beckelorum [file zookeys.785.26674-treatment2.xml]

<!DOCTYPE tp:taxon-treatment
  PUBLIC "-//TaxonX//DTD Taxonomic Treatment Publishing DTD v0 20100105//EN" "tax-treatment-NSO.dtd">
<tp:taxon-treatment xmlns:tp="http://www.plazi.org/taxpub"><tp:treatment-meta><kwd-group><label>Taxon classification</label><kwd><named-content xmlns:xlink="http://www.w3.org/1999/xlink" content-type="kingdom">Animalia</named-content></kwd><kwd><named-content xmlns:xlink="http://www.w3.org/1999/xlink" content-type="order">Coleoptera</named-content></kwd><kwd><named-content xmlns:xlink="http://www.w3.org/1999/xlink" content-type="family">Curculionidae</named-content></kwd></kwd-group><mixed-citation publication-type="journal"><person-group><name><surname>Anderson</surname><given-names>Robert S.</given-names></name></person-group><article-title><italic><tp:taxon-name><tp:taxon-name-part taxon-name-part-type="genus" reg="Purealus">Purealus</tp:taxon-name-part><tp:taxon-name-part taxon-name-part-type="species" reg="beckelorum">beckelorum</tp:taxon-name-part></tp:taxon-name></italic>, a new genus and species of cleonine weevil from western Texas and eastern New Mexico (<tp:taxon-name><tp:taxon-name-part taxon-name-part-type="order">Coleoptera</tp:taxon-name-part></tp:taxon-name>, <tp:taxon-name><tp:taxon-name-part taxon-name-part-type="family">Curculionidae</tp:taxon-name-part></tp:taxon-name>, <tp:taxon-name><tp:taxon-name-part taxon-name-part-type="subfamily">Lixinae</tp:taxon-name-part></tp:taxon-name>, <tp:taxon-name><tp:taxon-name-part taxon-name-part-type="tribe">Cleonini</tp:taxon-name-part></tp:taxon-name>)</article-title><source>Zookeys</source><day>13</day><month>9</month><year>2018</year><volume>2018</volume><issue>785</issue><fpage>1</fpage><lpage>10</lpage><pub-id pub-id-type="doi">10.3897/zookeys.785.26674</pub-id></mixed-citation></tp:treatment-meta><tp:nomenclature><tp:taxon-name>
            <tp:taxon-name-part taxon-name-part-type="genus" reg="Purealus">Purealus</tp:taxon-name-part>
            <tp:taxon-name-part taxon-name-part-type="species" reg="beckelorum">beckelorum</tp:taxon-name-part>
            <object-id xmlns:xlink="http://www.w3.org/1999/xlink" content-type="zoobank" xlink:type="simple">http://zoobank.org/04568E7E-09BB-4EB4-9115-61B760974C93</object-id>
          </tp:taxon-name><tp:taxon-status xmlns:xlink="http://www.w3.org/1999/xlink" xlink:type="simple">sp. n.</tp:taxon-status><xref ref-type="fig" rid="F1">Figures 1–3</xref><xref ref-type="fig" rid="F2">, 4–7</xref><xref ref-type="fig" rid="F3">, 8</xref></tp:nomenclature><tp:treatment-sec sec-type="diagnosis" id="SECID0EILAC"><title>Diagnosis.</title><p>Rostrum dorsally medially longitudinally tumescent, not distinctly carinate; elytra with humerus rounded, bases of intervals 3, 5, 7, and 9 elevated and variously convex, especially base of interval 3 which is markedly tumescent and distinctly asperate.</p></tp:treatment-sec><tp:treatment-sec sec-type="description" id="SECID0ENLAC"><title>Description.</title><p><italic>Size.</italic> Length, male, 7.8–9.4 mm; female, 8.5–9.0 mm. Width, male, 3.5–4.2 mm; female, 3.5–4.2 mm. <italic>Head</italic>. Eye very slightly prominent and very slightly convex in dorsal view. Frons and vertex with moderately dense, moderately large, deep punctures. Frons also with sparse, short suberect golden or white hair-like scales densest immediately above eyes. Area immediately behind posterior margin of eye with small shallow indistinct punctures. Area above eyes not elevated above rest of frons (eyes not browed in anterior view). Width of frons subequal to width at apex of rostrum. Rostrum robust (width at apex 0.76–0.82 times length). Median longitudinal tumescence present, broad, low, not carinate. Dorsal and lateral punctation moderately dense, moderately deep. Dorsally, excluding epistoma, with moderately dense, short to long, recumbent elongate white hair-like scales. In lateral view with apical portion flat to very slightly declivous from point of antennal insertion to apex. Epistoma with apical margin very slightly, very broadly emarginate at middle. <italic>Pronotum</italic>. In dorsal view with lateral margins subparallel to slightly convergent from base to apical one-quarter; constricted at oblique angle anterior to apical one-quarter; apical one-quarter and base subequal in width; without distinct lateral tubercles. Dorsal and lateral punctation large, moderately dense, deep; punctures less distinct, sparser and smaller on flanks. Scales white, elongate-narrow, appressed, lacking medially from disk and dorsally from flanks, dense laterally in sinuate line and at lateral margins. Median carina slightly developed in anterior one-half or lacking. Dorsally with dense very short fine suberect white hair-like scales each situated within large puncture. Anterolateral margin with postocular rounded lobe distinct. <italic>Elytra</italic>. Very robust in general form (width at midlength 0.65–0.69 times length. In dorsal view with lateral margins arcuate throughout length. Humerus rounded, indistinct. Dorsally with bases of intervals 3, 5, 7, and 9 elevated and variously convex, especially base of interval 3 which is markedly tumescent and distinctly asperate, otherwise remainder of all intervals flat. Scales white, various in density and size; elongate-narrow, hair-like, pattern various but with larger and denser scales condensed in variously arranged patches. Wings absent. Legs. Ventral pilose vestiture of foretarsus present as fine elongate lines on apical one-half of articles I and II, and as oval pads covering apical one-half of article III; of mesotarsus present as minute apical tufts on article I, as apical small fine line on article II, and as very small oval apical pads on article III; of metatarsus present as minute apical tufts on articles I and II, and as very small oval apical tuft on article III. <italic>Abdomen</italic>. Ventral surface with uniformly moderately dense, elongate-fine recumbent white hair-like scales. <italic>Genitalia. Female</italic>. Abdominal sternum VIII with lateral arms narrow, divergent basally, markedly inwardly arcuate at about midlength then strongly convergent to apex. Gonocoxite II with stylus moderately large, apical in position. <italic>Male</italic>. Abdominal sternum VIII with paired sclerite with inner apices lacking ventral projections. Aedeagus elongate-narrow, in lateral view thickest near base; in ventral view with lateral margins slightly convergent to near apex, then strongly convergent subapically to acuminate tip. Internal sac not everted.</p><fig id="F2" position="float" orientation="portrait"><label>Figures 4–7.</label><caption><p><italic><tp:taxon-name><tp:taxon-name-part taxon-name-part-type="genus" reg="Purealus">Purealus</tp:taxon-name-part><tp:taxon-name-part taxon-name-part-type="species" reg="beckelorum">beckelorum</tp:taxon-name-part></tp:taxon-name></italic>. <bold>4</bold> Head, dorsal view <bold>5</bold> Female genitalia, dorsal view <bold>6</bold> Aedeagus, lateral view <bold>7</bold> Aedeagus, dorsal view. Abbreviations: bc, bursa copulatrix; g ii, gonocoxite ii; s viii, sternite viii; sp, spermatheca; ss, symbiont sac; st, stylus; v, vagina.</p></caption><graphic xmlns:xlink="http://www.w3.org/1999/xlink" xlink:href="zookeys-785-001-g002.jpg" position="float" orientation="portrait" xlink:type="simple" id="oo_228813.jpg"/></fig><fig id="F3" position="float" orientation="portrait"><label>Figure 8.</label><caption><p><italic><tp:taxon-name><tp:taxon-name-part taxon-name-part-type="genus" reg="Purealus">Purealus</tp:taxon-name-part><tp:taxon-name-part taxon-name-part-type="species" reg="beckelorum">beckelorum</tp:taxon-name-part></tp:taxon-name></italic>, distribution.</p></caption><graphic xmlns:xlink="http://www.w3.org/1999/xlink" xlink:href="zookeys-785-001-g003.jpg" position="float" orientation="portrait" xlink:type="simple" id="oo_228814.jpg"/></fig></tp:treatment-sec><tp:treatment-sec sec-type="material" id="SECID0EZNAC"><title>Specimens examined.</title><p>Holotype male, labelled Texas: Gaines County, McKenzie Lake, N.E. shore, <named-content xmlns:xlink="http://www.w3.org/1999/xlink" content-type="dwc:verbatimCoordinates" xlink:type="simple"><named-content content-type="geo-json" specific-use="{&#34;type&#34;:&#34;Point&#34;,&#34;coordinates&#34;:[-102.320030,32.725360]}" id="NCID0ECOAC" xlink:type="simple">32.72536 -102.32003</named-content></named-content>, 929m, 19.x.2016, R.S. Anderson, beach washup, 2016-205 (<named-content xmlns:xlink="http://www.w3.org/1999/xlink" content-type="dwc:institutional_code" xlink:type="simple">CMNC</named-content>). Paratypes, Texas: Gaines County, Highway 380, McKenzie Draw (Lake), 920m, <named-content xmlns:xlink="http://www.w3.org/1999/xlink" content-type="dwc:verbatimCoordinates" xlink:type="simple"><named-content content-type="geo-json" specific-use="{&#34;type&#34;:&#34;Point&#34;,&#34;coordinates&#34;:[-102.306667,32.691667]}" id="NCID0EPOAC" xlink:type="simple">32 41.5’N 102 18.4’W</named-content></named-content>, 19.x.2004, D. Brzoska (1 male, 4 females, <named-content xmlns:xlink="http://www.w3.org/1999/xlink" content-type="dwc:institutional_code" xlink:type="simple">CMNC</named-content>, <abbrev xmlns:xlink="http://www.w3.org/1999/xlink" content-type="institution" xlink:title="Charles W. O’Brien collection, Green Valley, Arizona; C. W. O’Brien" id="ABBRID0EZOAC" xlink:type="simple">CWOB</abbrev>). Pecos County, Coyanosa Draw, [31.2882 -103.1216], Rte. 285, 11.iii.1990, B. Kondratieff &amp; F. Welch (1 male, <named-content xmlns:xlink="http://www.w3.org/1999/xlink" content-type="dwc:institutional_code" xlink:type="simple">CMNC</named-content>). New Mexico: Lea County, County Road 164 (Ranger Lake Road), 1.3 mi. E. Highway 206, 4007’, <named-content xmlns:xlink="http://www.w3.org/1999/xlink" content-type="dwc:verbatimCoordinates" xlink:type="simple"><named-content content-type="geo-json" specific-use="{&#34;type&#34;:&#34;Point&#34;,&#34;coordinates&#34;:[-103.295226,33.358278]}" id="NCID0EGPAC" xlink:type="simple">33.358278 -103.295226</named-content></named-content>, 25.xi.2016, D. &amp; G. Pollock (1 female, <named-content xmlns:xlink="http://www.w3.org/1999/xlink" content-type="dwc:institutional_code" xlink:type="simple">CMNC</named-content>). Quay County, Highway 278, ca. 13.8 mi. S.W. San Jon, Apache Canyon, 4600’, <named-content xmlns:xlink="http://www.w3.org/1999/xlink" content-type="dwc:verbatimCoordinates" xlink:type="simple"><named-content content-type="geo-json" specific-use="{&#34;type&#34;:&#34;Point&#34;,&#34;coordinates&#34;:[-103.460314,34.934684]}" id="NCID0ETPAC" xlink:type="simple">34.934684 -103.460314</named-content></named-content>, 27.iii.2016, D. &amp; G. Pollock (1 female, <named-content xmlns:xlink="http://www.w3.org/1999/xlink" content-type="dwc:institutional_code" xlink:type="simple">ENMU</named-content>); same except 11.xii.2016 (1 female, <named-content xmlns:xlink="http://www.w3.org/1999/xlink" content-type="dwc:institutional_code" xlink:type="simple">CMNC</named-content>).</p></tp:treatment-sec><tp:treatment-sec sec-type="Derivation of species name" id="SECID0EDAAE"><title>Derivation of species name.</title><p>The species is named after the Beckel family of Vancouver, Canada. William Edwin and Dorothy (née Brown) Beckel, parents of Canadian Museum of Nature President, Margaret Beckel, graciously funded the field work in October of 2016 in an attempt to collect additional specimens of the species and to discover aspects of its biology and host plants. William Beckel was president of Carleton University (Ottawa, Ontario) for the years 1979–1989 and before that President of the University of Lethbridge (Lethbridge, Alberta). Previously William Beckel was the Head of the Entomology Lab and Dorothy Beckel was the Head of the Botany Lab at the Northern Defense Research Laboratory at Fort Churchill, Manitoba in the early 1950s.</p></tp:treatment-sec><tp:treatment-sec sec-type="natural history" id="SECID0EIAAE"><title>Natural history.</title><p>Specimens were collected in the months of October, November, December, and March. It is possible that the species is winter active and as such has not been discovered previously. One specimen was collected dead in beach wash-up and three other specimens were collected walking on the ground. There are no plant associations known.</p></tp:treatment-sec><tp:treatment-sec sec-type="comments" id="SECID0ENAAE"><title>Comments.</title><p>This species bears a superficial resemblance to <italic><tp:taxon-name><tp:taxon-name-part taxon-name-part-type="genus" reg="Scaphomorphus">Scaphomorphus</tp:taxon-name-part><tp:taxon-name-part taxon-name-part-type="species" reg="canescens">canescens</tp:taxon-name-part></tp:taxon-name></italic> (LeConte), a species found in the same general area. The large, asperate swellings at the base of elytral interval 3 and widely separated procoxae are distinctive and apparently not known in other world <tp:taxon-name><tp:taxon-name-part taxon-name-part-type="tribe">Cleonini</tp:taxon-name-part></tp:taxon-name>. Despite examination of thousands of specimens from almost all major museums, no specimens of this species were seen by <xref ref-type="bibr" rid="B1">Anderson (1988)</xref>.</p><p>This addition prior to couplet 1 in the key to North American <tp:taxon-name><tp:taxon-name-part taxon-name-part-type="subfamily">Lixinae</tp:taxon-name-part></tp:taxon-name> (<xref ref-type="bibr" rid="B2">Anderson 2002</xref>) or North American <tp:taxon-name><tp:taxon-name-part taxon-name-part-type="tribe">Cleonini</tp:taxon-name-part></tp:taxon-name> (<xref ref-type="bibr" rid="B1">Anderson 1988</xref>) will accommodate <italic><tp:taxon-name><tp:taxon-name-part taxon-name-part-type="genus" reg="Purealus">Purealus</tp:taxon-name-part></tp:taxon-name></italic> (references are to figures in this paper):</p><table-wrap content-type="key" position="anchor" orientation="portrait"><table id="TID0EDLAC" rules="all"><tbody><tr><td rowspan="1" colspan="1">1'</td><td rowspan="1" colspan="1">Procoxae widely separated by about one-half width of procoxa by globular posterior prosternal process (fig. 3). Elytra with base of interval 3 tumescent and asperate (figs 1–2), humeri absent (rounded) (fig. 1)</td><td rowspan="1" colspan="1">
                    <bold><italic><tp:taxon-name><tp:taxon-name-part taxon-name-part-type="genus" reg="Purealus">Purealus</tp:taxon-name-part></tp:taxon-name></italic> Anderson</bold>
                  </td></tr><tr><td rowspan="1" colspan="1">–</td><td rowspan="1" colspan="1">Procoxae contiguous. Elytra with base of interval 3 variously swollen or not, not asperate, humeri absent or present</td><td rowspan="1" colspan="1">
                    <bold>1</bold>
                  </td></tr></tbody></table></table-wrap></tp:treatment-sec><tp:treatment-sec><!--Section generated to contain objects referenced in tp:taxon-treatment.--><fig id="F1" position="float" orientation="portrait"><label>Figures 1–3.</label><caption><p><italic><tp:taxon-name><tp:taxon-name-part taxon-name-part-type="genus" reg="Purealus">Purealus</tp:taxon-name-part><tp:taxon-name-part taxon-name-part-type="species" reg="beckelorum">beckelorum</tp:taxon-name-part></tp:taxon-name></italic>. <bold>1</bold> Dorsal habitus <bold>2</bold> Lateral habitus <bold>3</bold> Ventral habitus.</p></caption><graphic xmlns:xlink="http://www.w3.org/1999/xlink" xlink:href="zookeys-785-001-g001.jpg" position="float" orientation="portrait" xlink:type="simple" id="oo_228812.jpg"/></fig></tp:treatment-sec><ref-list><ref id="B1"><mixed-citation xmlns:xlink="http://www.w3.org/1999/xlink" xlink:type="simple"><person-group><name name-style="western"><surname>Anderson</surname><given-names>RS</given-names></name></person-group> (<year>1988</year>) <article-title>Systematics, phylogeny and biogeography of New World weevils of the tribe <tp:taxon-name><tp:taxon-name-part taxon-name-part-type="tribe">Cleonini</tp:taxon-name-part></tp:taxon-name> (<tp:taxon-name><tp:taxon-name-part taxon-name-part-type="order">Coleoptera</tp:taxon-name-part></tp:taxon-name>: <tp:taxon-name><tp:taxon-name-part taxon-name-part-type="family">Curculionidae</tp:taxon-name-part></tp:taxon-name>).</article-title><source>Quaestiones Entomologicae</source><volume>23</volume>: <fpage>431</fpage>–<lpage>709</lpage>.</mixed-citation></ref><ref id="B2"><mixed-citation xmlns:xlink="http://www.w3.org/1999/xlink" xlink:type="simple"><person-group><name name-style="western"><surname>Anderson</surname><given-names>RS</given-names></name></person-group> (<year>2002</year>) <article-title>Chapter 131. <tp:taxon-name><tp:taxon-name-part taxon-name-part-type="family">Curculionidae</tp:taxon-name-part></tp:taxon-name>.</article-title> In: <person-group><name name-style="western"><surname>Arnett</surname><given-names>Jr RH</given-names></name><name name-style="western"><surname>Thomas</surname><given-names>MC</given-names></name><name name-style="western"><surname>Skelley</surname><given-names>P</given-names></name></person-group> (<role>Eds</role>) <issue-title>American Beetles Volume 2.</issue-title><source>CRC Press, Gainesville</source>, <fpage>722</fpage>–<lpage>815</lpage>.</mixed-citation></ref></ref-list></tp:taxon-treatment>
